# Supplementary material for: Pirfenidone Reverts Global DNA Hypomethylation, Promoting DNMT1/UHRF/PCNA Coupling Complex in Experimental Hepatocarcinoma
Source: Cells. 2024 Jun 10;13(12):1013. doi: 10.3390/cells13121013 (PMC11201610; doi:10.3390/cells13121013)
Supplement: Supplementary file 1 [file cells-13-01013-s001.zip]

Archive with 1 entries (1 files):
- cells-2948636-supplementary.pdf
